# Supplementary material for: Sarcocystis neurona Transmission from Opossums to Marine Mammals in the Pacific Northwest
Source: Ecohealth. 2021 Jul 2;18(1):84–94. doi: 10.1007/s10393-021-01536-w (PMC8367900; doi:10.1007/s10393-021-01536-w)
Supplement: Supplementary file 1 — Supplementary file1 (XLSX 61 KB) [file 10393_2021_1536_MOESM1_ESM.xlsx]

## Sheet: table for manuscript
							Animal study ID							PCR assay
										Histopathology Summary				ITS1-500	ITS1
Species Animal Study ID	Scientific Name	Common Name	Month, Year	Collection location	Live Strand?	Sample type*				Confirmed Protozoal Encepalitis	Suspect Protozoal Encepalitis	No Protozoal Encepalitis	Unknown cause of death	Sarcocystis spp.	Sarcocystis spp.	Toxoplasma gondii
SL1	Eumetopias jubatus	Steller sea lion	Jan, 2016	Ocean Shores	No	B	Marine Mammals	SL1			Y			S. neurona	- 1	-
SL1F	Eumetopias jubatus	Steller sea lion	Jan, 2016	Ocean Shores	No	B		SL1F			Y			S. neurona	-	-
SL3F	Eumetopias jubatus	Steller sea lion	Feb, 2016	Ocean Shores	No	B		SL3F				2		ND3	-	-
SO1	Enhydra lutris	Northern sea otter	2016	Pacific Beach		B		SO1					Y	-	S. neurona	ND
SO2	Enhydra lutris	Northern sea otter	2016	Copalis Beach		B		SO2					Y	-	ND	ND
SO3	Enhydra lutris	Northern sea otter	May, 2015	Ocean Shores	No	B		SO3					Y	-	NS 4	T. gondii
SO4	Enhydra lutris	Northern sea otter	May, 2016	Ocean Shores	No	B		SO4					Y	-	NS	ND
SO5	Enhydra lutris	Northern sea otter	Jun, 2016	Copalis Beach	Yes	B		RS1					Y	ND	-	-
RS1	Pusa hispida	Ringed seal	May, 2017	Pacific Beach	Yes	B		SO5				Y		ND	-	-
HS1	Phoca vitulina	Harbor seal	April, 2017	Ocean Shores	No	B		HS1				2		S. neurona	-	-
HS2	Phoca vitulina	Harbor seal	May, 2017	Westport	No	B		HS2					Y	-	S. neurona	ND
HS3	Phoca vitulina	Harbor seal	May, 2017	Moclips	Yes	M		HS3		Y				-	S. neurona	ND
HS4	Phoca vitulina	Harbor seal	Feb, 2015	Ocean Shores	No	B		HS4		Y				ND	-	-
HS5	Phoca vitulina	Harbor seal	April, 2017	Ocean Shores	Yes	B		HS5				Y		-	ND	ND
HS6	Phoca vitulina	Harbor seal	May, 2017	Gig Harbor	Yes	B		HS6				Y		-	ND	ND
HS7	Phoca vitulina	Harbor seal	Jun, 2017	Ocean Shores	No	M		HS7					Y	-	S. pinnipedi	ND
HS8	Phoca vitulina	Harbor seal	Jun, 2016	Olympia	No	B		HS8				Y		-	ND	ND
HS8F	Phoca vitulina	Harbor seal	Jun, 2016	Olympia	No	B		HS8F				Y		-	ND	ND
HS9	Phoca vitulina	Harbor seal	Jun, 2017	Seaside,OR	Yes	B		HS9				Y		-	ND	ND
HS10	Phoca vitulina	Harbor seal	2017	Manchester	Yes	M		HS10				Y		ND	-	-
HP1	Phocoena phocoena	Harbor porpoise	Jun, 2015	Fox Island	Yes	B		HP1		Y				-	S. neurona	ND
HP2	Phocoena phocoena	Harbor porpoise	Apr, 2017	McNeil Island	No	B		HP2		Y				-	S. neurona	ND
HP2F2	Phocoena phocoena	Harbor porpoise	Apr, 2017	McNeil Island	No	B		HP2F				Y		-	ND	ND
HP3	Phocoena phocoena	Harbor porpoise	May, 2017	Ocean Shores		B		HP3				Y		S. neurona	-	-
HP4	Phocoena phocoena	Harbor porpoise	May, 2016	West Seattle	No	B		HP4			Y			-	S. neurona	T. gondii
HP4F	Phocoena phocoena	Harbor porpoise	May, 2016	West Seattle	No	B		HP4F			Y			-	ND	T. gondii
GFS1	Arctocephalus townsendi	Guadalupe fur seal	May, 2017	Pacific Beach	No	B		GFS1					Y	-	ND	ND
PWSD1	Lagenorhynchus obliquidens	Pacific white-sided dolphin	Mar, 2015	Ocean City	Yes	B		PWSD1		Y				-	S. neurona	ND
LBCD1	Delphinus capensis	Long-beaked common dolphin	Mar, 2015	Ocean City	Yes	B		LBCD1			Y			S. neurona	-	-
DP1	Phocoenoids dalli	Dall's porpoise	2017	Moclips	Yes	B		DP1		Y				-	ND	T. gondii
OP1	Didelphis virginiana	Virginia opossum	2017	Montesano		GIS	Opossum	OP1						S. neurona	-	-
OP2	Didelphis virginiana	Virginia opossum	2017	Lakewood		GIS		OP2						S. neurona	-	-
OP3	Didelphis virginiana	Virginia opossum	2017	Quilcene		GIS		OP3						S. neurona	-	-
OP4	Didelphis virginiana	Virginia opossum	2017	Hoquiam		GIS		OP4						ND	-	-
OP5	Didelphis virginiana	Virginia opossum	2017	Burley		GIS		OP5						5	-	-
OP6	Didelphis virginiana	Virginia opossum	2017	Port Orchard		GIS		OP6						ND	-	-
OP7	Didelphis virginiana	Virginia opossum	2017	Port Orchard		GIS		OP7						ND	-	-
OP8	Didelphis virginiana	Virginia opossum	2017	Port Orchard		GIS		OP8						ND	-	-
OP9	Didelphis virginiana	Virginia opossum	2017	McCleary		GIS		OP9						ND	-	-
OP10	Didelphis virginiana	Virginia opossum	2017	Cosmopolis		GIS		OP10						ND	-	-
OP11	Didelphis virginiana	Virginia opossum	2017	Tacoma		GIS		OP11						ND	-	-
OP12	Didelphis virginiana	Virginia opossum	2017	Olalla		GIS		OP12						ND	-	-
OP13	Didelphis virginiana	Virginia opossum	2017	Burley		GIS		OP13						ND	-	-
OP14	Didelphis virginiana	Virginia opossum	2017	Centralia		GIS		OP14						ND	-	-
OP15	Didelphis virginiana	Virginia opossum	2017	Lacey		GIS		OP15						ND	-	-
OP16	Didelphis virginiana	Virginia opossum	2017	Olympia		GIS		OP16						ND	-	-
OP17	Didelphis virginiana	Virginia opossum	2017	Port Orchard		GIS		OP17						S. falcatula	-	-
OP18	Didelphis virginiana	Virginia opossum	2017	Ocean Shores		GIS		OP18						ND	-	-
OP19	Didelphis virginiana	Virginia opossum	2017	NA		GIS		OP19						ND	-	-
OP20	Didelphis virginiana	Virginia opossum	2017	Port Orchard		GIS		OP20						S. falcatula	-	-
OP21	Didelphis virginiana	Virginia opossum	2017	Central Park		GIS		OP21						Sarcocystis sp. AGP-16	-	-
OP22	Didelphis virginiana	Virginia opossum	2017	Malone		GIS		OP22						ND	-	-
OP23	Didelphis virginiana	Virginia opossum	2017	Kingston		GIS		OP23						S. falcatula	-	-
OP24	Didelphis virginiana	Virginia opossum	2017	McCleary		GIS		OP24						ND	-	-
OP25	Didelphis virginiana	Virginia opossum	2017	Port Orchard		GIS		OP25						ND	-	-
OP26	Didelphis virginiana	Virginia opossum	2017	Port Orchard		GIS		OP26						ND	-	-
OP27	Didelphis virginiana	Virginia opossum	2017	Longbeach		GIS		OP27						S. falcatula	-	-
OP28	Didelphis virginiana	Virginia opossum	2017	Cosmopolis		GIS		OP28						ND	-	-
OP29	Didelphis virginiana	Virginia opossum	2017	McCleary		GIS		OP29						ND	-	-
OP30	Didelphis virginiana	Virginia opossum	2017	Bremerton		GIS		OP30						ND	-	-
OP31	Didelphis virginiana	Virginia opossum	2017	Belfair		GIS		OP31						ND	-	-
OP32	Didelphis virginiana	Virginia opossum	2017	Shelton		GIS		OP32						ND	-	-
* B = brain, S = skeletal muscle, M = , GIS = gastrointestinal system
1 A dash indicates that a particular PCR assay was not done for some samples due to fiscal constraints
2 Sarcocystis found in skeletal muscle but no evidence of protozoal encephalitits
3 ND = Not detected
4 NS = No sequence confirmation: Amplification of DNA achieved via PCR but sequencing was not successful
5 Sporocysts visualized under microscope but PCR amplification was not successful
6 Sarcocystis sp. AGP-1: Genbank accession number DQ768306.1
